# Supplementary material for: A computational approach to fighting type 1 diabetes by targeting 2C Coxsackie B virus protein with flavonoids
Source: PLoS One. 2023 Aug 30;18(8):e0290576. doi: 10.1371/journal.pone.0290576 (PMC10468086; doi:10.1371/journal.pone.0290576)
Supplement: S1 Table — (CSV) [file pone.0290576.s001.CSV]

molecule	mol_MW	donorHB	accptHB	QPlogPo/w	QPlogHERG	QPPCaco	QPlogBB	QPlogKhsa
452707	636.476	11	17.85	-2.732	-6.666	0.024	-7.558	-1.276
370	170.121	4	4.25	-0.585	-1.396	10.024	-1.659	-0.987
1794427	354.313	6	9.65	-0.298	-3.102	1.876	-3.204	-0.931
5281855	302.197	4	8	-1.306	-3.853	7.958	-2.397	-0.663
338	138.123	1	1.75	2.253	-1.593	109	-0.651	-0.652
65084	306.271	6	6.2	-0.227	-4.706	18.622	-2.415	-0.566
5281792	360.32	5	7	1.195	-4.11	2.138	-3.442	-0.564
72277	306.271	6	6.2	-0.204	-4.524	21.073	-2.313	-0.56
444539	148.161	1	2	1.887	-2.323	207.746	-0.545	-0.523
5281672	318.239	5	6	-0.303	-4.932	7.226	-2.872	-0.498
107876	594.528	10	11.65	0.025	-6.156	1	-4.458	-0.437
9064	290.272	5	5.45	0.432	-4.798	51.725	-1.905	-0.427
72276	290.272	5	5.45	0.454	-4.618	58.252	-1.815	-0.423
5280343	302.24	4	5.25	0.362	-5.035	20.001	-2.352	-0.354
440735	288.256	3	4.75	0.876	-4.633	50.253	-1.798	-0.217
5280445	286.24	3	4.5	0.941	-5.023	45.027	-1.91	-0.205
5280863	286.24	3	4.5	1.036	-5.141	55.319	-1.843	-0.201
135403798	564.501	8	11.15	0.192	-5.93	0.701	-4.562	-0.174
445154	228.247	3	2.25	1.976	-5.291	280.02	-1.286	-0.172
5281654	316.267	3	5.25	1.237	-4.992	69.341	-1.83	-0.164
5281708	254.242	2	4	1.792	-5.152	382.736	-0.923	-0.133
3314	164.204	1	1.5	2.682	-3.769	3712.474	-0.043	-0.126
5317750	284.268	2	4.75	1.974	-5.033	472.056	-0.918	-0.106
5280961	270.241	2	3.75	1.694	-5.042	170.738	-1.314	-0.099
5280443	270.241	2	3.75	1.624	-5.125	124.548	-1.411	-0.043
932	272.257	2	4	1.618	-4.977	139.092	-1.372	-0.042
969516	368.385	2	7	2.735	-6.273	151.756	-2.256	-0.025
68077	372.374	0	6.25	3.582	-5.057	4251.67	-0.109	0.023
1548943	305.416	2	4	3.284	-2.711	1189.036	-0.722	0.037
5281727	256.301	1	2.25	3.842	-5.269	3011.039	-0.303	0.313
5280352	584.671	6	9	5.052	-1.905	1.269	-3.343	0.431
