# Supplementary material for: A computational approach to fighting type 1 diabetes by targeting 2C Coxsackie B virus protein with flavonoids
Source: PLoS One. 2023 Aug 30;18(8):e0290576. doi: 10.1371/journal.pone.0290576 (PMC10468086; doi:10.1371/journal.pone.0290576)
Supplement: S2 Table — (CSV) [file pone.0290576.s002.csv]

title	r_psp_MMGBSA_dG_Bind	r_psp_MMGBSA_dG_Bind_Coulomb	r_psp_MMGBSA_dG_Bind_Covalent	r_psp_MMGBSA_dG_Bind_Hbond	r_psp_MMGBSA_dG_Bind_Lipo	r_psp_MMGBSA_dG_Bind_Packing	r_psp_MMGBSA_dG_Bind_SelfCont	r_psp_MMGBSA_dG_Bind_Solv_GB	r_psp_MMGBSA_dG_Bind_Solv_SA	r_psp_MMGBSA_dG_Bind_vdW	r_psp_Lig_Strain_Energy	r_psp_Lig_Strain_Coulomb	r_psp_Lig_Strain_Covalent	r_psp_Lig_Strain_Hbond	r_psp_Lig_Strain_Lipo	r_psp_Lig_Strain_Packing	r_psp_Lig_Strain_SelfCont	r_psp_Lig_Strain_Solv_GB	r_psp_Lig_Strain_Solv_SA	r_psp_Lig_Strain_vdW	r_psp_Ligand_Energy	r_psp_Ligand_Coulomb	r_psp_Ligand_Covalent	r_psp_Ligand_Hbond	r_psp_Ligand_Lipo	r_psp_Ligand_Packing	r_psp_Ligand_SelfCont	r_psp_Ligand_Solv_GB	r_psp_Ligand_Solv_SA	r_psp_Ligand_vdW	r_psp_Complex_Energy	r_psp_Complex_Coulomb	r_psp_Complex_Covalent	r_psp_Complex_Hbond	r_psp_Complex_Lipo	r_psp_Complex_Packing	r_psp_Complex_SelfCont	r_psp_Complex_Solv_GB	r_psp_Complex_Solv_SA	r_psp_Complex_vdW	r_psp_Ligand_Energy	r_psp_Ligand_Coulomb	r_psp_Ligand_Covalent	r_psp_Ligand_Hbond	r_psp_Ligand_Lipo	r_psp_Ligand_Packing	r_psp_Ligand_SelfCont	r_psp_Ligand_Solv_GB	r_psp_Ligand_Solv_SA
0 ns	-33.01403451	-16.6064384	0.839205022	-1.808983354	-2.607796964	-5.191275076	0	16.16967406		-23.8084198	2.442971456	-0.259641668	0.839205022	0	0	0	0	-0.038843553		1.902251654	-298.6434732	-318.9833883	-0.305757196	0	0	0	0	-10.96448187		31.61015409	-5151.26584	-5139.905318	2365.257418	-58.28127393	-294.9124113	-14.48637967	-7.191591253	-1821.564472		-180.1818113	-298.6434732	-318.9833883	-0.305757196	0	0	0	0	-10.96448187
10 ns	-32.13493393	-2.879758259	2.370534435	-0.225588799	-8.875280599	-4.937634989	0	17.28685772		-34.87406345	1.88360577	-0.045836398	2.370534435	0	0	0	0	0.353784443		-0.794876709	-298.6578955	-315.5445074	-1.194991638	0	0	0	0	-13.37254847		31.45415197	-5267.638566	-5262.206233	2251.074488	-74.15622294	-309.2846281	-13.02642661	-4.777907857	-1738.077908		-117.1837271	-298.6578955	-315.5445074	-1.194991638	0	0	0	0	-13.37254847
20 ns	-39.4931164	-11.99993497	1.064704803	-0.844577611	-8.015624677	-8.009154244	0	18.6884569		-30.3769866	1.587743549	-0.428024209	1.064704803	0	0	0	0	-0.150685448		1.101748404	-296.1705772	-316.0926847	1.252464712	0	0	0	0	-12.68751369		31.35715651	-5387.46488	-5533.668764	2207.490184	-72.61759759	-309.2122259	-17.29775344	-5.399290138	-1479.185064		-177.5743692	-296.1705772	-316.0926847	1.252464712	0	0	0	0	-12.68751369
30 ns	-37.92229927	-9.422762416	0.432715405	-0.618116462	-8.329619817	-5.675291812	0	18.58510974		-32.89433391	0.804994919	0.089903129	0.432715405	0	0	0	0	-0.088925105		0.371301491	-298.6583548	-318.9787906	-0.299567901	0	0	0	0	-10.97973908		31.59974282	-5255.192864	-5277.794869	2249.654908	-72.39781544	-297.430384	-13.51134305	-5.352927702	-1697.208241		-141.1521917	-298.6583548	-318.9787906	-0.299567901	0	0	0	0	-10.97973908
40 ns	-53.88234468	-20.01323481	4.281947718	-2.144817433	-9.76634172	-7.335272602	0	18.66461789		-37.56924372	3.198423682	-0.453014279	4.281947718	0	0	0	0	0.0590926		-0.689602358	-287.5440889	-310.5328694	8.232658458	0	0	0	0	-15.37489042		30.1310124	-5311.959874	-5470.920061	2259.371281	-75.08285713	-298.1156847	-19.15831129	-1.750052252	-1568.096883		-138.207306	-287.5440889	-310.5328694	8.232658458	0	0	0	0	-15.37489042
50 ns	-58.30128792	-27.31507004	2.652433841	-1.732309079	-7.964806137	-8.243460094	0	23.44596084		-39.14403725	2.085873894	0.522699343	2.652433841	0	0	0	0	-0.446795633		-0.642463657	-290.0979574	-310.4350489	5.729198087	0	0	0	0	-15.69762673		30.30552012	-5306.468263	-5382.646448	2230.501957	-73.6471807	-296.1448671	-16.14178747	-5.880493906	-1646.702757		-115.806686	-290.0979574	-310.4350489	5.729198087	0	0	0	0	-15.69762673
60 ns	-53.47182914	-8.7987074	0.413908253	-1.339251766	-9.492323396	-5.25165543	0	9.665188838		-38.66898824	2.024495595	3.152539712	0.413908253	0	0	0	0	-1.406656707		-0.135295663	-296.0701138	-319.0525134	2.202321756	0	0	0	0	-10.64061896		31.42069678	-5274.434116	-5513.249143	2304.767424	-72.54424633	-305.9868327	-14.50382152	-4.1803678	-1501.325508		-167.4116211	-296.0701138	-319.0525134	2.202321756	0	0	0	0	-10.64061896
70 ns	-56.05560953	-20.39855485	1.754093088	-2.495763375	-7.733424349	-8.208392547	0	20.87776842		-39.85133591	2.604170799	0.602349581	1.754093088	0	0	0	0	-0.231642955		0.479371086	-298.7932074	-315.6474286	-1.309182222	0	0	0	0	-13.39327422		31.55667762	-5230.245978	-5173.596014	2235.536346	-77.61111595	-305.1416345	-17.95307988	-3.90771644	-1824.33909		-63.23367404	-298.7932074	-315.6474286	-1.309182222	0	0	0	0	-13.39327422
80 ns	-57.51134842	-22.48039728	0.9897235	-1.527323091	-9.252321176	-7.326377193	0	21.2790376		-39.19369079	1.822690832	0.929950346	0.9897235	0	0	0	0	-0.504218064		0.407235051	-298.4405995	-318.9816521	-0.302896988	0	0	0	0	-10.75995756		31.6039072	-5239.229054	-5532.800906	2292.90565	-75.97924847	-305.5323344	-15.99038589	-4.651256682	-1460.351242		-136.8293309	-298.4405995	-318.9816521	-0.302896988	0	0	0	0	-10.75995756
90 ns	-44.82819603	-11.48652532	0.602443747	-1.176489104	-6.185091238	-8.952294681	0	17.54339546		-35.17363489	0.65820642	0.040085959	0.602443747	0	0	0	0	-0.102975828		0.118652541	-298.8438965	-315.6496543	-1.316783994	0	0	0	0	-13.44469507		31.56723686	-5349.475706	-5220.730184	2168.798955	-76.8024024	-305.5399162	-16.45118861	-6.523626538	-1777.805377		-114.4219664	-298.8438965	-315.6496543	-1.316783994	0	0	0	0	-13.44469507
100 ns	-40.37111154	-15.75837823	2.210033493	-1.503530188	-6.913371601	-6.453044636	0	21.32169999		-33.27452037	3.164475165	1.096408511	2.210033493	0	0	0	0	-0.125008312		-0.016958528	-289.9411726	-310.4342182	5.732814696	0	0	0	0	-15.53826859		30.29849943	-5258.519055	-5432.982332	2253.380937	-75.23382849	-303.3300319	-15.67727983	-4.720891909	-1602.222803		-77.73282505	-289.9411726	-310.4342182	5.732814696	0	0	0	0	-15.53826859
110 ns	-46.30431136	-19.39128576	1.925333952	-1.649979829	-5.625628831	-9.474517845	0	18.36991567		-30.45814872	0.686141488	-2.477461522	1.925333952	0	0	0	0	0.591296172		0.646972886	-296.2721436	-316.208702	1.183637946	0	0	0	0	-12.64190999		31.39483045	-5258.978371	-5210.367398	2237.017625	-72.77742455	-305.072537	-16.94058016	-1.330569464	-1755.613909		-133.8935781	-296.2721436	-316.208702	1.183637946	0	0	0	0	-12.64190999
120 ns	-48.96938929	-21.35089611	2.762961018	-1.389104943	-7.486637675	-6.737001054	0	18.78133056		-33.55004109	2.90295075	-0.858208583	2.762961018	0	0	0	0	-0.197845909		1.196044224	-298.6819514	-318.976691	-0.292138098	0	0	0	0	-11.00212391		31.58900167	-5307.711592	-5454.559521	2261.860776	-79.61910998	-306.0162373	-14.4490065	-4.994774896	-1587.878638		-122.0550807	-298.6819514	-318.976691	-0.292138098	0	0	0	0	-11.00212391
130 ns	-37.87050159	-5.063415799	0.422702068	-0.496677763	-7.049484656	-7.707351347	0	16.19222652		-34.16850061	0.873516574	0.11615127	0.422702068	0	0	0	0	-0.054711348		0.389374585	-299.8952027	-318.6567555	-1.135414935	0	0	0	0	-11.65288116		31.54984898	-5215.508429	-5340.362507	2257.454562	-76.92152234	-301.7881908	-14.36182318	-0.950281141	-1669.400179		-69.17848753	-299.8952027	-318.6567555	-1.135414935	0	0	0	0	-11.65288116
140 ns	-41.50548193	-7.758004912	1.378797167	-0.671297175	-7.867391322	-8.471876456	0	18.20190428		-36.31761351	1.695285103	-0.224922719	1.378797167	0	0	0	0	0.038640356		0.502770298	-298.6671049	-315.5440293	-1.203569714	0	0	0	0	-13.38238256		31.46287669	-5328.711486	-5228.755208	2277.034936	-73.56867407	-309.0407925	-17.23759884	-6.454356395	-1757.348779		-213.3410142	-298.6671049	-315.5440293	-1.203569714	0	0	0	0	-13.38238256
150 ns	-52.8401882	-21.40721238	4.291774813	-1.885257374	-7.618868716	-9.476867713	0	19.4488781		-36.19263494	3.258923464	-0.401412287	4.291774813	0	0	0	0	0.329374911		-0.960813973	-298.8590724	-315.6481464	-1.316374967	0	0	0	0	-13.46226343		31.56771242	-5290.62554	-5597.84985	2268.151784	-81.27987293	-299.6902355	-18.69141024	-0.483920826	-1437.766727		-123.0153086	-298.8590724	-315.6481464	-1.316374967	0	0	0	0	-13.46226343
160 ns	-44.15556977	-10.68676201	3.758265071	-0.644736647	-6.586187443	-8.099697946	0	16.35491691		-38.25136769	2.519643591	0.341176067	3.758265071	0	0	0	0	-0.1082373		-1.471560246	-300.0079008	-318.8961511	-1.191049678	0	0	0	0	-11.50766082		31.58696087	-5339.938045	-5212.80121	2242.88738	-76.15974749	-310.6406281	-19.3401621	-5.813418136	-1806.424099		-151.6461604	-300.0079008	-318.8961511	-1.191049678	0	0	0	0	-11.50766082
170 ns	-40.87017734	-7.098315393	2.41394768	-0.717212484	-6.755425904	-9.024443242	0	18.08192388		-37.77065188	1.379568764	-1.350471179	2.41394768	0	0	0	0	0.710625945		-0.394533683	-296.5656061	-316.196763	1.189356378	0	0	0	0	-12.96130371		31.40310425	-5346.144389	-5325.130786	2178.239573	-78.20640377	-301.3294157	-18.66240587	-0.396427061	-1671.58683		-129.0716935	-296.5656061	-316.196763	1.189356378	0	0	0	0	-12.96130371
180 ns	-45.13441985	-8.284367244	0.198813256	-0.248477221	-6.645088869	-9.122546223	0	15.31438449		-36.34713803	0.225369245	-0.076839132	0.198813256	0	0	0	0	-0.23124577		0.334640892	-298.5778081	-315.5478708	-1.204700248	0	0	0	0	-13.29102352		31.46578638	-5376.237594	-5534.538321	2218.615089	-79.55496345	-303.8540373	-18.68640213	-4.849251536	-1487.752121		-165.6175866	-298.5778081	-315.5478708	-1.204700248	0	0	0	0	-13.29102352
190 ns	-46.95871156	-18.99603818	4.165272296	-1.614262869	-6.24920984	-7.63747833	0	19.82413905		-36.45113368	3.335445352	0.441013831	4.165272296	0	0	0	0	-0.194059549		-1.076781226	-298.6058291	-318.9736937	-0.298448525	0	0	0	0	-10.92704644		31.59335962	-5381.257035	-5329.560862	2205.075812	-73.76446116	-305.4495273	-14.96339423	-4.415849558	-1644.973173		-213.2055797	-298.6058291	-318.9736937	-0.298448525	0	0	0	0	-10.92704644
200 ns	-41.26502435	-14.25071281	1.544257205	-1.613853051	-7.631521984	-5.407932408	0	22.24436371		-36.14962502	1.258421068	0.778620529	1.544257205	0	0	0	0	-0.007359971		-1.057096694	-291.4427423	-313.1503923	5.860700957	0	0	0	0	-14.46765474		30.31460377	-5291.839763	-5189.349546	2216.513788	-78.28126051	-307.6126115	-13.52479925	-3.138763428	-1794.17309		-122.2734791	-291.4427423	-313.1503923	5.860700957	0	0	0	0	-14.46765474
210 ns	-39.30353955	-7.878965644	1.244582731	-0.956831103	-8.35799996	-6.640308371	0	12.78747115		-29.50148836	1.993395197	-0.061406377	1.244582731	0	0	0	0	-0.309714902		1.119933746	-299.7454304	-321.5891462	-0.169688644	0	0	0	0	-9.595771059		31.60917548	-5361.131246	-5326.455867	2208.557435	-76.30708748	-309.6605978	-16.58760993	-1.033755862	-1655.386193		-184.2575716	-299.7454304	-321.5891462	-0.169688644	0	0	0	0	-9.595771059
220 ns	-46.83678051	-12.84573438	2.949574354	-1.523837838	-8.136158445	-6.84398104	0	16.90647521		-37.34311837	2.654378441	0.359533792	2.949574354	0	0	0	0	-0.252740889		-0.401988815	-291.7957485	-312.3822539	4.927298578	0	0	0	0	-14.63935452		30.29856136	-5308.99591	-5450.346259	2243.441914	-74.18908759	-296.7612402	-14.11999216	-5.057040209	-1569.428155		-142.5360491	-291.7957485	-312.3822539	4.927298578	0	0	0	0	-14.63935452
230 ns	-37.53615929	-3.469377152	0.568069974	-0.302130701	-8.148735048	-10.59976267	0	21.37727427		-36.96149797	0.59919567	0.132035174	0.568069974	0	0	0	0	-0.027418218		-0.07349126	-298.9610138	-315.6507309	-1.310074845	0	0	0	0	-13.56407436		31.56386636	-5306.106349	-5412.205619	2222.698973	-73.71595046	-300.2895027	-20.84054224	-1.225984656	-1533.480267		-187.047457	-298.9610138	-315.6507309	-1.310074845	0	0	0	0	-13.56407436
240 ns	-48.94508976	-13.70624724	3.079874241	-1.288405329	-10.33866652	-9.239514675	0	22.26630387		-39.71843411	2.914548942	0.191774854	3.079874241	0	0	0	0	0.109414801		-0.466514953	-298.4737571	-318.9739299	-0.296271216	0	0	0	0	-10.79406847		31.59051248	-5342.55206	-5387.852203	2234.673844	-76.18731629	-304.2441219	-18.35673923	-4.966387983	-1610.943266		-174.675869	-298.4737571	-318.9739299	-0.296271216	0	0	0	0	-10.79406847
250 ns	-46.0399172	-11.39755899	2.856617253	-2.073101827	-8.210303582	-8.666441106	0	19.25050678		-37.79963573	2.090652562	0.841413893	2.856617253	0	0	0	0	-0.161670214		-1.44570837	-290.0130141	-310.4337086	5.725937681	0	0	0	0	-15.61121766		30.30597455	-5379.579794	-5372.490257	2200.553121	-75.11933623	-307.2129806	-17.98174732	-6.200943424	-1605.706553		-195.4210971	-290.0130141	-310.4337086	5.725937681	0	0	0	0	-15.61121766
260 ns	-47.02872412	-13.48166928	2.684989011	-1.414722808	-7.375714284	-7.690450016	0	16.9726054		-36.72376215	1.913564136	0.480733426	2.684989011	0	0	0	0	-0.052503985		-1.199654316	-291.8657548	-312.3848837	4.918690679	0	0	0	0	-14.70996951		30.31040773	-5321.382084	-5410.898094	2226.703332	-77.24365949	-309.2370657	-16.52266478	-1.530725589	-1588.148164		-144.5050425	-291.8657548	-312.3848837	4.918690679	0	0	0	0	-14.70996951
270 ns	-44.0081647	-12.28728351	0.913432502	-1.809923766	-7.943526934	-7.766642936	0	20.40886293		-35.52308298	2.068167485	0.427465317	0.913432502	0	0	0	0	0.132592221		0.594677445	-298.5848766	-315.5432277	-1.198913039	0	0	0	0	-13.29694935		31.4542135	-5311.734025	-5280.513697	2316.39953	-81.937377	-309.5654258	-15.74324079	-8.149006726	-1757.575134		-174.6496746	-298.5848766	-315.5432277	-1.198913039	0	0	0	0	-13.29694935
280 ns	-30.96114985	0.203748609	0.456527287	-0.382968284	-5.807348065	-8.514936103	0	14.2916797		-31.207853	0.652744825	-0.315153807	0.456527287	0	0	0	0	0.263806752		0.247564593	-299.0717489	-315.6461603	-1.316418486	0	0	0	0	-13.67739077		31.56822064	-5360.922202	-5418.431822	2230.407068	-71.37494651	-300.367489	-17.67543657	-5.151219543	-1560.782804		-217.545553	-299.0717489	-315.6461603	-1.316418486	0	0	0	0	-13.67739077
290 ns	-58.81691333	-40.10510387	1.3457008	-3.289916654	-8.219630727	-4.942705382	0	28.43212391		-32.03738141	2.46490022	1.345374881	1.3457008	0	0	0	0	-0.800093266		0.573917805	-287.455817	-310.5441372	8.226933143	0	0	0	0	-15.28531585		30.14670294	-5367.11076	-5291.28712	2192.676966	-74.60137938	-302.6120931	-16.72203582	-5.122977766	-1662.375413		-207.0667074	-287.455817	-310.5441372	8.226933143	0	0	0	0	-15.28531585
300 ns	-60.19387359	-36.82000933	-0.217212882	-2.803599013	-8.674309803	-6.876513976	0	26.91323516		-31.71546374	1.298461889	0.566187126	-0.217212882	0	0	0	0	-0.154891906		1.10437955	-291.4720658	-313.155751	5.854367084	0	0	0	0	-14.49798529		30.32730346	-5332.488564	-5279.815458	2252.965638	-78.28378635	-303.2299654	-15.78824356	-4.134697524	-1717.248127		-186.9539254	-291.4720658	-313.155751	5.854367084	0	0	0	0	-14.49798529
[truncated: 34 more columns]
